# Supplementary material for: Following Pediatric and Adult IBD Patients through the COVID-19 Pandemic: Changes in Psychosocial Burden and Perception of Infection Risk and Harm over Time
Source: J Clin Med. 2021 Sep 13;10(18):4124. doi: 10.3390/jcm10184124 (PMC8464949; doi:10.3390/jcm10184124)
Supplement: Supplementary file 1 [file jcm-10-04124-s001.zip]

Archive with 1 entries (1 files):
- jcm-1356919-supplementary.pdf
